# Supplementary material for: Role of the Foliar Endophyte Colletotrichum in the Resistance of Invasive Ageratina adenophora to Disease and Abiotic Stress
Source: Microorganisms. 2024 Dec 12;12(12):2565. doi: 10.3390/microorganisms12122565 (PMC11677791; doi:10.3390/microorganisms12122565)
Supplement: Supplementary file 1 [file microorganisms-12-02565-s001.zip]

Archive with 1 entries (1 files):
- microorganisms-3358956-supplementary.pdf
